# Supplementary material for: Recent updates on metabolite composition and medicinal benefits of mangosteen plant
Source: PeerJ. 2019 Jan 31;7:e6324. doi: 10.7717/peerj.6324 (PMC6368837; doi:10.7717/peerj.6324)
Supplement: Supplemental Information 3 — Data obtained from the Food and Agriculture Organization of the United Nations (FAO) accessed on November 2018 (www.fao.org). [file peerj-07-6324-s003.xlsx]

## Sheet: FAOSTAT_data_11-10-2018
Domain Code	Domain	Area Code	Area	Element Code	Element	Item Code	Item	Year Code	Year	Unit	Value	Flag	Flag Description
TP	Crops and livestock products	231	United States of America	5622	Import Value	571	Mangoes, mangosteens, guavas	2016	2016	1000 US$	469871		Official data
TP	Crops and livestock products	150	Netherlands	5622	Import Value	571	Mangoes, mangosteens, guavas	2016	2016	1000 US$	287224		Official data
TP	Crops and livestock products	79	Germany	5622	Import Value	571	Mangoes, mangosteens, guavas	2016	2016	1000 US$	176240		Official data
TP	Crops and livestock products	229	United Kingdom	5622	Import Value	571	Mangoes, mangosteens, guavas	2016	2016	1000 US$	169683		Official data
TP	Crops and livestock products	68	France	5622	Import Value	571	Mangoes, mangosteens, guavas	2016	2016	1000 US$	127302		Official data
TP	Crops and livestock products	225	United Arab Emirates	5622	Import Value	571	Mangoes, mangosteens, guavas	2016	2016	1000 US$	106209		Official data
TP	Crops and livestock products	237	Viet Nam	5622	Import Value	571	Mangoes, mangosteens, guavas	2016	2016	1000 US$	73450	R	Estimated data using trading partners database
TP	Crops and livestock products	203	Spain	5622	Import Value	571	Mangoes, mangosteens, guavas	2016	2016	1000 US$	71876		Official data
TP	Crops and livestock products	255	Belgium	5622	Import Value	571	Mangoes, mangosteens, guavas	2016	2016	1000 US$	50801		Official data
TP	Crops and livestock products	174	Portugal	5622	Import Value	571	Mangoes, mangosteens, guavas	2016	2016	1000 US$	50337		Official data
TP	Crops and livestock products	117	Republic of Korea	5622	Import Value	571	Mangoes, mangosteens, guavas	2016	2016	1000 US$	48263		Official data
TP	Crops and livestock products	194	Saudi Arabia	5622	Import Value	571	Mangoes, mangosteens, guavas	2016	2016	1000 US$	45696	R	Estimated data using trading partners database
TP	Crops and livestock products	211	Switzerland	5622	Import Value	571	Mangoes, mangosteens, guavas	2016	2016	1000 US$	43877		Official data
TP	Crops and livestock products	351	China	5622	Import Value	571	Mangoes, mangosteens, guavas	2016	2016	1000 US$	40394	A	Aggregate, may include official, semi-official, estimated or calculated data
TP	Crops and livestock products	96	China, Hong Kong SAR	5622	Import Value	571	Mangoes, mangosteens, guavas	2016	2016	1000 US$	39071		Official data
TP	Crops and livestock products	200	Singapore	5622	Import Value	571	Mangoes, mangosteens, guavas	2016	2016	1000 US$	29386		Official data
TP	Crops and livestock products	110	Japan	5622	Import Value	571	Mangoes, mangosteens, guavas	2016	2016	1000 US$	28565		Official data
TP	Crops and livestock products	106	Italy	5622	Import Value	571	Mangoes, mangosteens, guavas	2016	2016	1000 US$	27773		Official data
TP	Crops and livestock products	118	Kuwait	5622	Import Value	571	Mangoes, mangosteens, guavas	2016	2016	1000 US$	24906		Official data
TP	Crops and livestock products	11	Austria	5622	Import Value	571	Mangoes, mangosteens, guavas	2016	2016	1000 US$	19246		Official data
TP	Crops and livestock products	131	Malaysia	5622	Import Value	571	Mangoes, mangosteens, guavas	2016	2016	1000 US$	18265		Official data
TP	Crops and livestock products	173	Poland	5622	Import Value	571	Mangoes, mangosteens, guavas	2016	2016	1000 US$	16491		Official data
TP	Crops and livestock products	162	Norway	5622	Import Value	571	Mangoes, mangosteens, guavas	2016	2016	1000 US$	16482		Official data
TP	Crops and livestock products	249	Yemen	5622	Import Value	571	Mangoes, mangosteens, guavas	2016	2016	1000 US$	14485	R	Estimated data using trading partners database
TP	Crops and livestock products	13	Bahrain	5622	Import Value	571	Mangoes, mangosteens, guavas	2016	2016	1000 US$	13997		Official data
TP	Crops and livestock products	210	Sweden	5622	Import Value	571	Mangoes, mangosteens, guavas	2016	2016	1000 US$	13121		Official data
TP	Crops and livestock products	179	Qatar	5622	Import Value	571	Mangoes, mangosteens, guavas	2016	2016	1000 US$	12769		Official data
TP	Crops and livestock products	185	Russian Federation	5622	Import Value	571	Mangoes, mangosteens, guavas	2016	2016	1000 US$	11718		Official data
TP	Crops and livestock products	221	Oman	5622	Import Value	571	Mangoes, mangosteens, guavas	2016	2016	1000 US$	11183		Official data
TP	Crops and livestock products	216	Thailand	5622	Import Value	571	Mangoes, mangosteens, guavas	2016	2016	1000 US$	10302		Official data
TP	Crops and livestock products	121	Lebanon	5622	Import Value	571	Mangoes, mangosteens, guavas	2016	2016	1000 US$	10220		Official data
TP	Crops and livestock products	54	Denmark	5622	Import Value	571	Mangoes, mangosteens, guavas	2016	2016	1000 US$	7503		Official data
TP	Crops and livestock products	167	Czechia	5622	Import Value	571	Mangoes, mangosteens, guavas	2016	2016	1000 US$	6906		Official data
TP	Crops and livestock products	138	Mexico	5622	Import Value	571	Mangoes, mangosteens, guavas	2016	2016	1000 US$	5482		Official data
TP	Crops and livestock products	143	Morocco	5622	Import Value	571	Mangoes, mangosteens, guavas	2016	2016	1000 US$	4976		Official data
TP	Crops and livestock products	104	Ireland	5622	Import Value	571	Mangoes, mangosteens, guavas	2016	2016	1000 US$	4783		Official data
TP	Crops and livestock products	256	Luxembourg	5622	Import Value	571	Mangoes, mangosteens, guavas	2016	2016	1000 US$	4734		Official data
TP	Crops and livestock products	183	Romania	5622	Import Value	571	Mangoes, mangosteens, guavas	2016	2016	1000 US$	4154		Official data
TP	Crops and livestock products	67	Finland	5622	Import Value	571	Mangoes, mangosteens, guavas	2016	2016	1000 US$	4060		Official data
TP	Crops and livestock products	198	Slovenia	5622	Import Value	571	Mangoes, mangosteens, guavas	2016	2016	1000 US$	3959		Official data
TP	Crops and livestock products	120	Lao People's Democratic Republic	5622	Import Value	571	Mangoes, mangosteens, guavas	2016	2016	1000 US$	3867	R	Estimated data using trading partners database
TP	Crops and livestock products	112	Jordan	5622	Import Value	571	Mangoes, mangosteens, guavas	2016	2016	1000 US$	3565		Official data
TP	Crops and livestock products	149	Nepal	5622	Import Value	571	Mangoes, mangosteens, guavas	2016	2016	1000 US$	3547	R	Estimated data using trading partners database
TP	Crops and livestock products	132	Maldives	5622	Import Value	571	Mangoes, mangosteens, guavas	2016	2016	1000 US$	3432		Official data
TP	Crops and livestock products	59	Egypt	5622	Import Value	571	Mangoes, mangosteens, guavas	2016	2016	1000 US$	3079	R	Estimated data using trading partners database
TP	Crops and livestock products	126	Lithuania	5622	Import Value	571	Mangoes, mangosteens, guavas	2016	2016	1000 US$	3026		Official data
TP	Crops and livestock products	28	Myanmar	5622	Import Value	571	Mangoes, mangosteens, guavas	2016	2016	1000 US$	2891	R	Estimated data using trading partners database
TP	Crops and livestock products	276	Sudan	5622	Import Value	571	Mangoes, mangosteens, guavas	2016	2016	1000 US$	2837	R	Estimated data using trading partners database
TP	Crops and livestock products	9	Argentina	5622	Import Value	571	Mangoes, mangosteens, guavas	2016	2016	1000 US$	2275		Official data
TP	Crops and livestock products	84	Greece	5622	Import Value	571	Mangoes, mangosteens, guavas	2016	2016	1000 US$	2006		Official data
TP	Crops and livestock products	115	Cambodia	5622	Import Value	571	Mangoes, mangosteens, guavas	2016	2016	1000 US$	1652		Official data
TP	Crops and livestock products	199	Slovakia	5622	Import Value	571	Mangoes, mangosteens, guavas	2016	2016	1000 US$	1599		Official data
TP	Crops and livestock products	97	Hungary	5622	Import Value	571	Mangoes, mangosteens, guavas	2016	2016	1000 US$	1541		Official data
TP	Crops and livestock products	102	Iran (Islamic Republic of)	5622	Import Value	571	Mangoes, mangosteens, guavas	2016	2016	1000 US$	1367	R	Estimated data using trading partners database
TP	Crops and livestock products	128	China, Macao SAR	5622	Import Value	571	Mangoes, mangosteens, guavas	2016	2016	1000 US$	1317		Official data
TP	Crops and livestock products	299	Occupied Palestinian Territory	5622	Import Value	571	Mangoes, mangosteens, guavas	2016	2016	1000 US$	1100	F	FAO estimate
TP	Crops and livestock products	230	Ukraine	5622	Import Value	571	Mangoes, mangosteens, guavas	2016	2016	1000 US$	1069	R	Estimated data using trading partners database
TP	Crops and livestock products	2	Afghanistan	5622	Import Value	571	Mangoes, mangosteens, guavas	2016	2016	1000 US$	930	R	Estimated data using trading partners database
TP	Crops and livestock products	98	Croatia	5622	Import Value	571	Mangoes, mangosteens, guavas	2016	2016	1000 US$	928		Official data
TP	Crops and livestock products	166	Panama	5622	Import Value	571	Mangoes, mangosteens, guavas	2016	2016	1000 US$	927	R	Estimated data using trading partners database
TP	Crops and livestock products	63	Estonia	5622	Import Value	571	Mangoes, mangosteens, guavas	2016	2016	1000 US$	849		Official data
TP	Crops and livestock products	72	Djibouti	5622	Import Value	571	Mangoes, mangosteens, guavas	2016	2016	1000 US$	819	R	Estimated data using trading partners database
TP	Crops and livestock products	100	India	5622	Import Value	571	Mangoes, mangosteens, guavas	2016	2016	1000 US$	806		Official data
TP	Crops and livestock products	50	Cyprus	5622	Import Value	571	Mangoes, mangosteens, guavas	2016	2016	1000 US$	768		Official data
TP	Crops and livestock products	20	Botswana	5622	Import Value	571	Mangoes, mangosteens, guavas	2016	2016	1000 US$	690		Official data
TP	Crops and livestock products	105	Israel	5622	Import Value	571	Mangoes, mangosteens, guavas	2016	2016	1000 US$	642		Official data
TP	Crops and livestock products	88	Guam	5622	Import Value	571	Mangoes, mangosteens, guavas	2016	2016	1000 US$	570	R	Estimated data using trading partners database
TP	Crops and livestock products	12	Bahamas	5622	Import Value	571	Mangoes, mangosteens, guavas	2016	2016	1000 US$	563	F	FAO estimate
TP	Crops and livestock products	44	Colombia	5622	Import Value	571	Mangoes, mangosteens, guavas	2016	2016	1000 US$	562		Official data
TP	Crops and livestock products	27	Bulgaria	5622	Import Value	571	Mangoes, mangosteens, guavas	2016	2016	1000 US$	530		Official data
TP	Crops and livestock products	16	Bangladesh	5622	Import Value	571	Mangoes, mangosteens, guavas	2016	2016	1000 US$	516	R	Estimated data using trading partners database
TP	Crops and livestock products	89	Guatemala	5622	Import Value	571	Mangoes, mangosteens, guavas	2016	2016	1000 US$	377	R	Estimated data using trading partners database
TP	Crops and livestock products	147	Namibia	5622	Import Value	571	Mangoes, mangosteens, guavas	2016	2016	1000 US$	334		Official data
TP	Crops and livestock products	223	Turkey	5622	Import Value	571	Mangoes, mangosteens, guavas	2016	2016	1000 US$	332		Official data
TP	Crops and livestock products	95	Honduras	5622	Import Value	571	Mangoes, mangosteens, guavas	2016	2016	1000 US$	328		Official data
TP	Crops and livestock products	57	Belarus	5622	Import Value	571	Mangoes, mangosteens, guavas	2016	2016	1000 US$	312		Official data
TP	Crops and livestock products	17	Bermuda	5622	Import Value	571	Mangoes, mangosteens, guavas	2016	2016	1000 US$	297		Official data
TP	Crops and livestock products	18	Bhutan	5622	Import Value	571	Mangoes, mangosteens, guavas	2016	2016	1000 US$	294	R	Estimated data using trading partners database
TP	Crops and livestock products	238	Ethiopia	5622	Import Value	571	Mangoes, mangosteens, guavas	2016	2016	1000 US$	293		Official data
TP	Crops and livestock products	22	Aruba	5622	Import Value	571	Mangoes, mangosteens, guavas	2016	2016	1000 US$	281		Official data
TP	Crops and livestock products	212	Syrian Arab Republic	5622	Import Value	571	Mangoes, mangosteens, guavas	2016	2016	1000 US$	273	R	Estimated data using trading partners database
TP	Crops and livestock products	60	El Salvador	5622	Import Value	571	Mangoes, mangosteens, guavas	2016	2016	1000 US$	271		Official data
TP	Crops and livestock products	272	Serbia	5622	Import Value	571	Mangoes, mangosteens, guavas	2016	2016	1000 US$	236		Official data
TP	Crops and livestock products	14	Barbados	5622	Import Value	571	Mangoes, mangosteens, guavas	2016	2016	1000 US$	190		Official data
TP	Crops and livestock products	234	Uruguay	5622	Import Value	571	Mangoes, mangosteens, guavas	2016	2016	1000 US$	187		Official data
TP	Crops and livestock products	134	Malta	5622	Import Value	571	Mangoes, mangosteens, guavas	2016	2016	1000 US$	167		Official data
TP	Crops and livestock products	114	Kenya	5622	Import Value	571	Mangoes, mangosteens, guavas	2016	2016	1000 US$	153	R	Estimated data using trading partners database
TP	Crops and livestock products	226	Uganda	5622	Import Value	571	Mangoes, mangosteens, guavas	2016	2016	1000 US$	144	R	Estimated data using trading partners database
TP	Crops and livestock products	7	Angola	5622	Import Value	571	Mangoes, mangosteens, guavas	2016	2016	1000 US$	139	R	Estimated data using trading partners database
TP	Crops and livestock products	70	French Polynesia	5622	Import Value	571	Mangoes, mangosteens, guavas	2016	2016	1000 US$	137	R	Estimated data using trading partners database
TP	Crops and livestock products	38	Sri Lanka	5622	Import Value	571	Mangoes, mangosteens, guavas	2016	2016	1000 US$	130		Official data
TP	Crops and livestock products	26	Brunei Darussalam	5622	Import Value	571	Mangoes, mangosteens, guavas	2016	2016	1000 US$	125	R	Estimated data using trading partners database
TP	Crops and livestock products	73	Georgia	5622	Import Value	571	Mangoes, mangosteens, guavas	2016	2016	1000 US$	124		Official data
TP	Crops and livestock products	108	Kazakhstan	5622	Import Value	571	Mangoes, mangosteens, guavas	2016	2016	1000 US$	109		Official data
TP	Crops and livestock products	74	Gabon	5622	Import Value	571	Mangoes, mangosteens, guavas	2016	2016	1000 US$	101	R	Estimated data using trading partners database
TP	Crops and livestock products	171	Philippines	5622	Import Value	571	Mangoes, mangosteens, guavas	2016	2016	1000 US$	98	Im	FAO data based on imputation methodology
TP	Crops and livestock products	48	Costa Rica	5622	Import Value	571	Mangoes, mangosteens, guavas	2016	2016	1000 US$	90		Official data
TP	Crops and livestock products	124	Libya	5622	Import Value	571	Mangoes, mangosteens, guavas	2016	2016	1000 US$	84	*	Unofficial figure
TP	Crops and livestock products	103	Iraq	5622	Import Value	571	Mangoes, mangosteens, guavas	2016	2016	1000 US$	83	R	Estimated data using trading partners database
TP	Crops and livestock products	169	Paraguay	5622	Import Value	571	Mangoes, mangosteens, guavas	2016	2016	1000 US$	82		Official data
TP	Crops and livestock products	146	Republic of Moldova	5622	Import Value	571	Mangoes, mangosteens, guavas	2016	2016	1000 US$	80		Official data
TP	Crops and livestock products	80	Bosnia and Herzegovina	5622	Import Value	571	Mangoes, mangosteens, guavas	2016	2016	1000 US$	78		Official data
TP	Crops and livestock products	209	Eswatini	5622	Import Value	571	Mangoes, mangosteens, guavas	2016	2016	1000 US$	76	R	Estimated data using trading partners database
TP	Crops and livestock products	116	Democratic People's Republic of Korea	5622	Import Value	571	Mangoes, mangosteens, guavas	2016	2016	1000 US$	74	R	Estimated data using trading partners database
TP	Crops and livestock products	35	Cabo Verde	5622	Import Value	571	Mangoes, mangosteens, guavas	2016	2016	1000 US$	72	R	Estimated data using trading partners database
TP	Crops and livestock products	201	Somalia	5622	Import Value	571	Mangoes, mangosteens, guavas	2016	2016	1000 US$	68	R	Estimated data using trading partners database
TP	Crops and livestock products	64	Faroe Islands	5622	Import Value	571	Mangoes, mangosteens, guavas	2016	2016	1000 US$	49	R	Estimated data using trading partners database
TP	Crops and livestock products	1	Armenia	5622	Import Value	571	Mangoes, mangosteens, guavas	2016	2016	1000 US$	46		Official data
TP	Crops and livestock products	181	Zimbabwe	5622	Import Value	571	Mangoes, mangosteens, guavas	2016	2016	1000 US$	45		Official data
TP	Crops and livestock products	159	Nigeria	5622	Import Value	571	Mangoes, mangosteens, guavas	2016	2016	1000 US$	42	R	Estimated data using trading partners database
TP	Crops and livestock products	157	Nicaragua	5622	Import Value	571	Mangoes, mangosteens, guavas	2016	2016	1000 US$	39	R	Estimated data using trading partners database
TP	Crops and livestock products	141	Mongolia	5622	Import Value	571	Mangoes, mangosteens, guavas	2016	2016	1000 US$	38		Official data
TP	Crops and livestock products	165	Pakistan	5622	Import Value	571	Mangoes, mangosteens, guavas	2016	2016	1000 US$	37		Official data
TP	Crops and livestock products	61	Equatorial Guinea	5622	Import Value	571	Mangoes, mangosteens, guavas	2016	2016	1000 US$	35	R	Estimated data using trading partners database
TP	Crops and livestock products	21	Brazil	5622	Import Value	571	Mangoes, mangosteens, guavas	2016	2016	1000 US$	33		Official data
TP	Crops and livestock products	66	Fiji	5622	Import Value	571	Mangoes, mangosteens, guavas	2016	2016	1000 US$	32		Official data
TP	Crops and livestock products	52	Azerbaijan	5622	Import Value	571	Mangoes, mangosteens, guavas	2016	2016	1000 US$	30	R	Estimated data using trading partners database
TP	Crops and livestock products	251	Zambia	5622	Import Value	571	Mangoes, mangosteens, guavas	2016	2016	1000 US$	27	R	Estimated data using trading partners database
TP	Crops and livestock products	107	CÃ´te d'Ivoire	5622	Import Value	571	Mangoes, mangosteens, guavas	2016	2016	1000 US$	26	R	Estimated data using trading partners database
TP	Crops and livestock products	153	New Caledonia	5622	Import Value	571	Mangoes, mangosteens, guavas	2016	2016	1000 US$	26	R	Estimated data using trading partners database
TP	Crops and livestock products	3	Albania	5622	Import Value	571	Mangoes, mangosteens, guavas	2016	2016	1000 US$	25		Official data
TP	Crops and livestock products	81	Ghana	5622	Import Value	571	Mangoes, mangosteens, guavas	2016	2016	1000 US$	24		Official data
TP	Crops and livestock products	133	Mali	5622	Import Value	571	Mangoes, mangosteens, guavas	2016	2016	1000 US$	24		Official data
TP	Crops and livestock products	215	United Republic of Tanzania	5622	Import Value	571	Mangoes, mangosteens, guavas	2016	2016	1000 US$	22		Official data
TP	Crops and livestock products	58	Ecuador	5622	Import Value	571	Mangoes, mangosteens, guavas	2016	2016	1000 US$	16		Official data
TP	Crops and livestock products	90	Guinea	5622	Import Value	571	Mangoes, mangosteens, guavas	2016	2016	1000 US$	12	*	Unofficial figure
TP	Crops and livestock products	56	Dominican Republic	5622	Import Value	571	Mangoes, mangosteens, guavas	2016	2016	1000 US$	10	R	Estimated data using trading partners database
TP	Crops and livestock products	113	Kyrgyzstan	5622	Import Value	571	Mangoes, mangosteens, guavas	2016	2016	1000 US$	10		Official data
TP	Crops and livestock products	53	Benin	5622	Import Value	571	Mangoes, mangosteens, guavas	2016	2016	1000 US$	7		Official data
TP	Crops and livestock products	233	Burkina Faso	5622	Import Value	571	Mangoes, mangosteens, guavas	2016	2016	1000 US$	7		Official data
TP	Crops and livestock products	208	Tajikistan	5622	Import Value	571	Mangoes, mangosteens, guavas	2016	2016	1000 US$	7	*	Unofficial figure
TP	Crops and livestock products	176	Timor-Leste	5622	Import Value	571	Mangoes, mangosteens, guavas	2016	2016	1000 US$	7	R	Estimated data using trading partners database
TP	Crops and livestock products	235	Uzbekistan	5622	Import Value	571	Mangoes, mangosteens, guavas	2016	2016	1000 US$	7	R	Estimated data using trading partners database
TP	Crops and livestock products	214	China, Taiwan Province of	5622	Import Value	571	Mangoes, mangosteens, guavas	2016	2016	1000 US$	6		Official data
TP	Crops and livestock products	123	Liberia	5622	Import Value	571	Mangoes, mangosteens, guavas	2016	2016	1000 US$	6	*	Unofficial figure
TP	Crops and livestock products	109	Jamaica	5622	Import Value	571	Mangoes, mangosteens, guavas	2016	2016	1000 US$	5		Official data
TP	Crops and livestock products	250	Democratic Republic of the Congo	5622	Import Value	571	Mangoes, mangosteens, guavas	2016	2016	1000 US$	4	R	Estimated data using trading partners database
TP	Crops and livestock products	244	Samoa	5622	Import Value	571	Mangoes, mangosteens, guavas	2016	2016	1000 US$	4		Official data
TP	Crops and livestock products	8	Antigua and Barbuda	5622	Import Value	571	Mangoes, mangosteens, guavas	2016	2016	1000 US$	3		Official data
TP	Crops and livestock products	144	Mozambique	5622	Import Value	571	Mangoes, mangosteens, guavas	2016	2016	1000 US$	3	R	Estimated data using trading partners database
TP	Crops and livestock products	168	Papua New Guinea	5622	Import Value	571	Mangoes, mangosteens, guavas	2016	2016	1000 US$	3	R	Estimated data using trading partners database
TP	Crops and livestock products	193	Sao Tome and Principe	5622	Import Value	571	Mangoes, mangosteens, guavas	2016	2016	1000 US$	2		Official data
TP	Crops and livestock products	220	Trinidad and Tobago	5622	Import Value	571	Mangoes, mangosteens, guavas	2016	2016	1000 US$	2	R	Estimated data using trading partners database
TP	Crops and livestock products	213	Turkmenistan	5622	Import Value	571	Mangoes, mangosteens, guavas	2016	2016	1000 US$	2	R	Estimated data using trading partners database
TP	Crops and livestock products	155	Vanuatu	5622	Import Value	571	Mangoes, mangosteens, guavas	2016	2016	1000 US$	2	R	Estimated data using trading partners database
TP	Crops and livestock products	5	American Samoa	5622	Import Value	571	Mangoes, mangosteens, guavas	2016	2016	1000 US$	1	R	Estimated data using trading partners database
TP	Crops and livestock products	129	Madagascar	5622	Import Value	571	Mangoes, mangosteens, guavas	2016	2016	1000 US$	1		Official data
TP	Crops and livestock products	148	Nauru	5622	Import Value	571	Mangoes, mangosteens, guavas	2016	2016	1000 US$	1	*	Unofficial figure
TP	Crops and livestock products	170	Peru	5622	Import Value	571	Mangoes, mangosteens, guavas	2016	2016	1000 US$	1		Official data
TP	Crops and livestock products	189	Saint Lucia	5622	Import Value	571	Mangoes, mangosteens, guavas	2016	2016	1000 US$	1		Official data
TP	Crops and livestock products	23	Belize	5622	Import Value	571	Mangoes, mangosteens, guavas	2016	2016	1000 US$	0		Official data
TP	Crops and livestock products	45	Comoros	5622	Import Value	571	Mangoes, mangosteens, guavas	2016	2016	1000 US$	0	R	Estimated data using trading partners database
TP	Crops and livestock products	46	Congo	5622	Import Value	571	Mangoes, mangosteens, guavas	2016	2016	1000 US$	0	*	Unofficial figure
TP	Crops and livestock products	47	Cook Islands	5622	Import Value	571	Mangoes, mangosteens, guavas	2016	2016	1000 US$	0	*	Unofficial figure
TP	Crops and livestock products	101	Indonesia	5622	Import Value	571	Mangoes, mangosteens, guavas	2016	2016	1000 US$	0		Official data
TP	Crops and livestock products	83	Kiribati	5622	Import Value	571	Mangoes, mangosteens, guavas	2016	2016	1000 US$	0		Official data
TP	Crops and livestock products	130	Malawi	5622	Import Value	571	Mangoes, mangosteens, guavas	2016	2016	1000 US$	0	R	Estimated data using trading partners database
TP	Crops and livestock products	25	Solomon Islands	5622	Import Value	571	Mangoes, mangosteens, guavas	2016	2016	1000 US$	0		Official data
TP	Crops and livestock products	222	Tunisia	5622	Import Value	571	Mangoes, mangosteens, guavas	2016	2016	1000 US$	0		Official data
TP	Crops and livestock products	236	Venezuela (Bolivarian Republic of)	5622	Import Value	571	Mangoes, mangosteens, guavas	2016	2016	1000 US$	0	*	Unofficial figure
TP	Crops and livestock products	231	United States of America	5610	Import Quantity	571	Mangoes, mangosteens, guavas	2016	2016	tonnes	446587		Official data
TP	Crops and livestock products	150	Netherlands	5610	Import Quantity	571	Mangoes, mangosteens, guavas	2016	2016	tonnes	189731		Official data
TP	Crops and livestock products	225	United Arab Emirates	5610	Import Quantity	571	Mangoes, mangosteens, guavas	2016	2016	tonnes	103417		Official data
TP	Crops and livestock products	237	Viet Nam	5610	Import Quantity	571	Mangoes, mangosteens, guavas	2016	2016	tonnes	99540	R	Estimated data using trading partners database
TP	Crops and livestock products	229	United Kingdom	5610	Import Quantity	571	Mangoes, mangosteens, guavas	2016	2016	tonnes	81633		Official data
TP	Crops and livestock products	79	Germany	5610	Import Quantity	571	Mangoes, mangosteens, guavas	2016	2016	tonnes	74869		Official data
TP	Crops and livestock products	68	France	5610	Import Quantity	571	Mangoes, mangosteens, guavas	2016	2016	tonnes	58089		Official data
TP	Crops and livestock products	131	Malaysia	5610	Import Quantity	571	Mangoes, mangosteens, guavas	2016	2016	tonnes	51158		Official data
TP	Crops and livestock products	194	Saudi Arabia	5610	Import Quantity	571	Mangoes, mangosteens, guavas	2016	2016	tonnes	46106	R	Estimated data using trading partners database
TP	Crops and livestock products	203	Spain	5610	Import Quantity	571	Mangoes, mangosteens, guavas	2016	2016	tonnes	38144		Official data
TP	Crops and livestock products	255	Belgium	5610	Import Quantity	571	Mangoes, mangosteens, guavas	2016	2016	tonnes	29211		Official data
TP	Crops and livestock products	174	Portugal	5610	Import Quantity	571	Mangoes, mangosteens, guavas	2016	2016	tonnes	28450		Official data
TP	Crops and livestock products	216	Thailand	5610	Import Quantity	571	Mangoes, mangosteens, guavas	2016	2016	tonnes	26597		Official data
TP	Crops and livestock products	200	Singapore	5610	Import Quantity	571	Mangoes, mangosteens, guavas	2016	2016	tonnes	20336		Official data
TP	Crops and livestock products	351	China	5610	Import Quantity	571	Mangoes, mangosteens, guavas	2016	2016	tonnes	18534	A	Aggregate, may include official, semi-official, estimated or calculated data
TP	Crops and livestock products	96	China, Hong Kong SAR	5610	Import Quantity	571	Mangoes, mangosteens, guavas	2016	2016	tonnes	17626		Official data
TP	Crops and livestock products	249	Yemen	5610	Import Quantity	571	Mangoes, mangosteens, guavas	2016	2016	tonnes	17533	R	Estimated data using trading partners database
TP	Crops and livestock products	221	Oman	5610	Import Quantity	571	Mangoes, mangosteens, guavas	2016	2016	tonnes	17475		Official data
TP	Crops and livestock products	118	Kuwait	5610	Import Quantity	571	Mangoes, mangosteens, guavas	2016	2016	tonnes	17232		Official data
TP	Crops and livestock products	211	Switzerland	5610	Import Quantity	571	Mangoes, mangosteens, guavas	2016	2016	tonnes	14709		Official data
TP	Crops and livestock products	117	Republic of Korea	5610	Import Quantity	571	Mangoes, mangosteens, guavas	2016	2016	tonnes	11747		Official data
TP	Crops and livestock products	106	Italy	5610	Import Quantity	571	Mangoes, mangosteens, guavas	2016	2016	tonnes	9399		Official data
TP	Crops and livestock products	13	Bahrain	5610	Import Quantity	571	Mangoes, mangosteens, guavas	2016	2016	tonnes	9107		Official data
TP	Crops and livestock products	179	Qatar	5610	Import Quantity	571	Mangoes, mangosteens, guavas	2016	2016	tonnes	8735		Official data
TP	Crops and livestock products	121	Lebanon	5610	Import Quantity	571	Mangoes, mangosteens, guavas	2016	2016	tonnes	8523		Official data
TP	Crops and livestock products	173	Poland	5610	Import Quantity	571	Mangoes, mangosteens, guavas	2016	2016	tonnes	7879		Official data
TP	Crops and livestock products	11	Austria	5610	Import Quantity	571	Mangoes, mangosteens, guavas	2016	2016	tonnes	7172		Official data
TP	Crops and livestock products	120	Lao People's Democratic Republic	5610	Import Quantity	571	Mangoes, mangosteens, guavas	2016	2016	tonnes	6412	R	Estimated data using trading partners database
TP	Crops and livestock products	162	Norway	5610	Import Quantity	571	Mangoes, mangosteens, guavas	2016	2016	tonnes	6155		Official data
TP	Crops and livestock products	185	Russian Federation	5610	Import Quantity	571	Mangoes, mangosteens, guavas	2016	2016	tonnes	6119		Official data
TP	Crops and livestock products	110	Japan	5610	Import Quantity	571	Mangoes, mangosteens, guavas	2016	2016	tonnes	5944		Official data
TP	Crops and livestock products	149	Nepal	5610	Import Quantity	571	Mangoes, mangosteens, guavas	2016	2016	tonnes	5583	R	Estimated data using trading partners database
TP	Crops and livestock products	143	Morocco	5610	Import Quantity	571	Mangoes, mangosteens, guavas	2016	2016	tonnes	5550		Official data
TP	Crops and livestock products	210	Sweden	5610	Import Quantity	571	Mangoes, mangosteens, guavas	2016	2016	tonnes	5298		Official data
TP	Crops and livestock products	167	Czechia	5610	Import Quantity	571	Mangoes, mangosteens, guavas	2016	2016	tonnes	4794		Official data
TP	Crops and livestock products	44	Colombia	5610	Import Quantity	571	Mangoes, mangosteens, guavas	2016	2016	tonnes	4499		Official data
TP	Crops and livestock products	115	Cambodia	5610	Import Quantity	571	Mangoes, mangosteens, guavas	2016	2016	tonnes	4156		Official data
TP	Crops and livestock products	28	Myanmar	5610	Import Quantity	571	Mangoes, mangosteens, guavas	2016	2016	tonnes	3700	R	Estimated data using trading partners database
TP	Crops and livestock products	54	Denmark	5610	Import Quantity	571	Mangoes, mangosteens, guavas	2016	2016	tonnes	3592		Official data
TP	Crops and livestock products	276	Sudan	5610	Import Quantity	571	Mangoes, mangosteens, guavas	2016	2016	tonnes	2987	R	Estimated data using trading partners database
TP	Crops and livestock products	126	Lithuania	5610	Import Quantity	571	Mangoes, mangosteens, guavas	2016	2016	tonnes	2805		Official data
TP	Crops and livestock products	95	Honduras	5610	Import Quantity	571	Mangoes, mangosteens, guavas	2016	2016	tonnes	2643		Official data
TP	Crops and livestock products	59	Egypt	5610	Import Quantity	571	Mangoes, mangosteens, guavas	2016	2016	tonnes	2617	R	Estimated data using trading partners database
TP	Crops and livestock products	183	Romania	5610	Import Quantity	571	Mangoes, mangosteens, guavas	2016	2016	tonnes	2343		Official data
TP	Crops and livestock products	112	Jordan	5610	Import Quantity	571	Mangoes, mangosteens, guavas	2016	2016	tonnes	2315		Official data
TP	Crops and livestock products	72	Djibouti	5610	Import Quantity	571	Mangoes, mangosteens, guavas	2016	2016	tonnes	2140	R	Estimated data using trading partners database
TP	Crops and livestock products	104	Ireland	5610	Import Quantity	571	Mangoes, mangosteens, guavas	2016	2016	tonnes	2084		Official data
TP	Crops and livestock products	2	Afghanistan	5610	Import Quantity	571	Mangoes, mangosteens, guavas	2016	2016	tonnes	2065	R	Estimated data using trading partners database
TP	Crops and livestock products	138	Mexico	5610	Import Quantity	571	Mangoes, mangosteens, guavas	2016	2016	tonnes	1768		Official data
TP	Crops and livestock products	198	Slovenia	5610	Import Quantity	571	Mangoes, mangosteens, guavas	2016	2016	tonnes	1748		Official data
TP	Crops and livestock products	67	Finland	5610	Import Quantity	571	Mangoes, mangosteens, guavas	2016	2016	tonnes	1724		Official data
TP	Crops and livestock products	299	Occupied Palestinian Territory	5610	Import Quantity	571	Mangoes, mangosteens, guavas	2016	2016	tonnes	1500	F	FAO estimate
TP	Crops and livestock products	256	Luxembourg	5610	Import Quantity	571	Mangoes, mangosteens, guavas	2016	2016	tonnes	1451		Official data
TP	Crops and livestock products	9	Argentina	5610	Import Quantity	571	Mangoes, mangosteens, guavas	2016	2016	tonnes	1337		Official data
TP	Crops and livestock products	60	El Salvador	5610	Import Quantity	571	Mangoes, mangosteens, guavas	2016	2016	tonnes	1196		Official data
TP	Crops and livestock products	102	Iran (Islamic Republic of)	5610	Import Quantity	571	Mangoes, mangosteens, guavas	2016	2016	tonnes	1097	R	Estimated data using trading partners database
TP	Crops and livestock products	166	Panama	5610	Import Quantity	571	Mangoes, mangosteens, guavas	2016	2016	tonnes	1042	R	Estimated data using trading partners database
TP	Crops and livestock products	97	Hungary	5610	Import Quantity	571	Mangoes, mangosteens, guavas	2016	2016	tonnes	1035		Official data
TP	Crops and livestock products	20	Botswana	5610	Import Quantity	571	Mangoes, mangosteens, guavas	2016	2016	tonnes	1032		Official data
TP	Crops and livestock products	84	Greece	5610	Import Quantity	571	Mangoes, mangosteens, guavas	2016	2016	tonnes	1011		Official data
TP	Crops and livestock products	199	Slovakia	5610	Import Quantity	571	Mangoes, mangosteens, guavas	2016	2016	tonnes	926		Official data
TP	Crops and livestock products	16	Bangladesh	5610	Import Quantity	571	Mangoes, mangosteens, guavas	2016	2016	tonnes	908	R	Estimated data using trading partners database
TP	Crops and livestock products	128	China, Macao SAR	5610	Import Quantity	571	Mangoes, mangosteens, guavas	2016	2016	tonnes	908		Official data
TP	Crops and livestock products	132	Maldives	5610	Import Quantity	571	Mangoes, mangosteens, guavas	2016	2016	tonnes	862		Official data
TP	Crops and livestock products	215	United Republic of Tanzania	5610	Import Quantity	571	Mangoes, mangosteens, guavas	2016	2016	tonnes	709		Official data
TP	Crops and livestock products	100	India	5610	Import Quantity	571	Mangoes, mangosteens, guavas	2016	2016	tonnes	524		Official data
TP	Crops and livestock products	230	Ukraine	5610	Import Quantity	571	Mangoes, mangosteens, guavas	2016	2016	tonnes	523	R	Estimated data using trading partners database
TP	Crops and livestock products	98	Croatia	5610	Import Quantity	571	Mangoes, mangosteens, guavas	2016	2016	tonnes	506		Official data
TP	Crops and livestock products	147	Namibia	5610	Import Quantity	571	Mangoes, mangosteens, guavas	2016	2016	tonnes	434		Official data
TP	Crops and livestock products	169	Paraguay	5610	Import Quantity	571	Mangoes, mangosteens, guavas	2016	2016	tonnes	410		Official data
TP	Crops and livestock products	63	Estonia	5610	Import Quantity	571	Mangoes, mangosteens, guavas	2016	2016	tonnes	408		Official data
TP	Crops and livestock products	223	Turkey	5610	Import Quantity	571	Mangoes, mangosteens, guavas	2016	2016	tonnes	382		Official data
TP	Crops and livestock products	50	Cyprus	5610	Import Quantity	571	Mangoes, mangosteens, guavas	2016	2016	tonnes	355		Official data
TP	Crops and livestock products	89	Guatemala	5610	Import Quantity	571	Mangoes, mangosteens, guavas	2016	2016	tonnes	340	R	Estimated data using trading partners database
TP	Crops and livestock products	18	Bhutan	5610	Import Quantity	571	Mangoes, mangosteens, guavas	2016	2016	tonnes	288	R	Estimated data using trading partners database
TP	Crops and livestock products	27	Bulgaria	5610	Import Quantity	571	Mangoes, mangosteens, guavas	2016	2016	tonnes	276		Official data
TP	Crops and livestock products	212	Syrian Arab Republic	5610	Import Quantity	571	Mangoes, mangosteens, guavas	2016	2016	tonnes	255	R	Estimated data using trading partners database
TP	Crops and livestock products	238	Ethiopia	5610	Import Quantity	571	Mangoes, mangosteens, guavas	2016	2016	tonnes	233		Official data
TP	Crops and livestock products	107	CÃ´te d'Ivoire	5610	Import Quantity	571	Mangoes, mangosteens, guavas	2016	2016	tonnes	216	R	Estimated data using trading partners database
TP	Crops and livestock products	57	Belarus	5610	Import Quantity	571	Mangoes, mangosteens, guavas	2016	2016	tonnes	203		Official data
TP	Crops and livestock products	22	Aruba	5610	Import Quantity	571	Mangoes, mangosteens, guavas	2016	2016	tonnes	197		Official data
TP	Crops and livestock products	14	Barbados	5610	Import Quantity	571	Mangoes, mangosteens, guavas	2016	2016	tonnes	182		Official data
TP	Crops and livestock products	226	Uganda	5610	Import Quantity	571	Mangoes, mangosteens, guavas	2016	2016	tonnes	174	R	Estimated data using trading partners database
TP	Crops and livestock products	81	Ghana	5610	Import Quantity	571	Mangoes, mangosteens, guavas	2016	2016	tonnes	159		Official data
TP	Crops and livestock products	114	Kenya	5610	Import Quantity	571	Mangoes, mangosteens, guavas	2016	2016	tonnes	157	R	Estimated data using trading partners database
TP	Crops and livestock products	17	Bermuda	5610	Import Quantity	571	Mangoes, mangosteens, guavas	2016	2016	tonnes	144		Official data
TP	Crops and livestock products	38	Sri Lanka	5610	Import Quantity	571	Mangoes, mangosteens, guavas	2016	2016	tonnes	143		Official data
TP	Crops and livestock products	12	Bahamas	5610	Import Quantity	571	Mangoes, mangosteens, guavas	2016	2016	tonnes	138	F	FAO estimate
TP	Crops and livestock products	272	Serbia	5610	Import Quantity	571	Mangoes, mangosteens, guavas	2016	2016	tonnes	133		Official data
TP	Crops and livestock products	48	Costa Rica	5610	Import Quantity	571	Mangoes, mangosteens, guavas	2016	2016	tonnes	119		Official data
TP	Crops and livestock products	70	French Polynesia	5610	Import Quantity	571	Mangoes, mangosteens, guavas	2016	2016	tonnes	108	R	Estimated data using trading partners database
TP	Crops and livestock products	201	Somalia	5610	Import Quantity	571	Mangoes, mangosteens, guavas	2016	2016	tonnes	106	R	Estimated data using trading partners database
TP	Crops and livestock products	124	Libya	5610	Import Quantity	571	Mangoes, mangosteens, guavas	2016	2016	tonnes	103	*	Unofficial figure
TP	Crops and livestock products	234	Uruguay	5610	Import Quantity	571	Mangoes, mangosteens, guavas	2016	2016	tonnes	103		Official data
TP	Crops and livestock products	7	Angola	5610	Import Quantity	571	Mangoes, mangosteens, guavas	2016	2016	tonnes	72	R	Estimated data using trading partners database
TP	Crops and livestock products	88	Guam	5610	Import Quantity	571	Mangoes, mangosteens, guavas	2016	2016	tonnes	69	R	Estimated data using trading partners database
TP	Crops and livestock products	105	Israel	5610	Import Quantity	571	Mangoes, mangosteens, guavas	2016	2016	tonnes	69		Official data
TP	Crops and livestock products	26	Brunei Darussalam	5610	Import Quantity	571	Mangoes, mangosteens, guavas	2016	2016	tonnes	68	R	Estimated data using trading partners database
TP	Crops and livestock products	74	Gabon	5610	Import Quantity	571	Mangoes, mangosteens, guavas	2016	2016	tonnes	66	R	Estimated data using trading partners database
TP	Crops and livestock products	103	Iraq	5610	Import Quantity	571	Mangoes, mangosteens, guavas	2016	2016	tonnes	65	R	Estimated data using trading partners database
TP	Crops and livestock products	134	Malta	5610	Import Quantity	571	Mangoes, mangosteens, guavas	2016	2016	tonnes	62		Official data
TP	Crops and livestock products	165	Pakistan	5610	Import Quantity	571	Mangoes, mangosteens, guavas	2016	2016	tonnes	59		Official data
TP	Crops and livestock products	73	Georgia	5610	Import Quantity	571	Mangoes, mangosteens, guavas	2016	2016	tonnes	55		Official data
TP	Crops and livestock products	116	Democratic People's Republic of Korea	5610	Import Quantity	571	Mangoes, mangosteens, guavas	2016	2016	tonnes	54	R	Estimated data using trading partners database
TP	Crops and livestock products	233	Burkina Faso	5610	Import Quantity	571	Mangoes, mangosteens, guavas	2016	2016	tonnes	52		Official data
TP	Crops and livestock products	171	Philippines	5610	Import Quantity	571	Mangoes, mangosteens, guavas	2016	2016	tonnes	45		Official data
TP	Crops and livestock products	80	Bosnia and Herzegovina	5610	Import Quantity	571	Mangoes, mangosteens, guavas	2016	2016	tonnes	36		Official data
TP	Crops and livestock products	108	Kazakhstan	5610	Import Quantity	571	Mangoes, mangosteens, guavas	2016	2016	tonnes	36		Official data
TP	Crops and livestock products	146	Republic of Moldova	5610	Import Quantity	571	Mangoes, mangosteens, guavas	2016	2016	tonnes	36		Official data
TP	Crops and livestock products	133	Mali	5610	Import Quantity	571	Mangoes, mangosteens, guavas	2016	2016	tonnes	34		Official data
TP	Crops and livestock products	181	Zimbabwe	5610	Import Quantity	571	Mangoes, mangosteens, guavas	2016	2016	tonnes	33		Official data
TP	Crops and livestock products	35	Cabo Verde	5610	Import Quantity	571	Mangoes, mangosteens, guavas	2016	2016	tonnes	32	R	Estimated data using trading partners database
TP	Crops and livestock products	157	Nicaragua	5610	Import Quantity	571	Mangoes, mangosteens, guavas	2016	2016	tonnes	32	R	Estimated data using trading partners database
TP	Crops and livestock products	159	Nigeria	5610	Import Quantity	571	Mangoes, mangosteens, guavas	2016	2016	tonnes	32	R	Estimated data using trading partners database
TP	Crops and livestock products	209	Eswatini	5610	Import Quantity	571	Mangoes, mangosteens, guavas	2016	2016	tonnes	29	R	Estimated data using trading partners database
TP	Crops and livestock products	66	Fiji	5610	Import Quantity	571	Mangoes, mangosteens, guavas	2016	2016	tonnes	22		Official data
TP	Crops and livestock products	251	Zambia	5610	Import Quantity	571	Mangoes, mangosteens, guavas	2016	2016	tonnes	21	R	Estimated data using trading partners database
TP	Crops and livestock products	3	Albania	5610	Import Quantity	571	Mangoes, mangosteens, guavas	2016	2016	tonnes	15		Official data
TP	Crops and livestock products	90	Guinea	5610	Import Quantity	571	Mangoes, mangosteens, guavas	2016	2016	tonnes	15	*	Unofficial figure
TP	Crops and livestock products	64	Faroe Islands	5610	Import Quantity	571	Mangoes, mangosteens, guavas	2016	2016	tonnes	14	R	Estimated data using trading partners database
TP	Crops and livestock products	61	Equatorial Guinea	5610	Import Quantity	571	Mangoes, mangosteens, guavas	2016	2016	tonnes	10	R	Estimated data using trading partners database
TP	Crops and livestock products	52	Azerbaijan	5610	Import Quantity	571	Mangoes, mangosteens, guavas	2016	2016	tonnes	9	R	Estimated data using trading partners database
TP	Crops and livestock products	113	Kyrgyzstan	5610	Import Quantity	571	Mangoes, mangosteens, guavas	2016	2016	tonnes	8		Official data
TP	Crops and livestock products	1	Armenia	5610	Import Quantity	571	Mangoes, mangosteens, guavas	2016	2016	tonnes	7		Official data
TP	Crops and livestock products	53	Benin	5610	Import Quantity	571	Mangoes, mangosteens, guavas	2016	2016	tonnes	7		Official data
TP	Crops and livestock products	176	Timor-Leste	5610	Import Quantity	571	Mangoes, mangosteens, guavas	2016	2016	tonnes	6	R	Estimated data using trading partners database
TP	Crops and livestock products	235	Uzbekistan	5610	Import Quantity	571	Mangoes, mangosteens, guavas	2016	2016	tonnes	6	R	Estimated data using trading partners database
TP	Crops and livestock products	141	Mongolia	5610	Import Quantity	571	Mangoes, mangosteens, guavas	2016	2016	tonnes	5		Official data
TP	Crops and livestock products	45	Comoros	5610	Import Quantity	571	Mangoes, mangosteens, guavas	2016	2016	tonnes	4	R	Estimated data using trading partners database
TP	Crops and livestock products	56	Dominican Republic	5610	Import Quantity	571	Mangoes, mangosteens, guavas	2016	2016	tonnes	4	R	Estimated data using trading partners database
TP	Crops and livestock products	244	Samoa	5610	Import Quantity	571	Mangoes, mangosteens, guavas	2016	2016	tonnes	4		Official data
TP	Crops and livestock products	208	Tajikistan	5610	Import Quantity	571	Mangoes, mangosteens, guavas	2016	2016	tonnes	4	*	Unofficial figure
TP	Crops and livestock products	21	Brazil	5610	Import Quantity	571	Mangoes, mangosteens, guavas	2016	2016	tonnes	3		Official data
TP	Crops and livestock products	153	New Caledonia	5610	Import Quantity	571	Mangoes, mangosteens, guavas	2016	2016	tonnes	3	R	Estimated data using trading partners database
TP	Crops and livestock products	123	Liberia	5610	Import Quantity	571	Mangoes, mangosteens, guavas	2016	2016	tonnes	2	*	Unofficial figure
TP	Crops and livestock products	168	Papua New Guinea	5610	Import Quantity	571	Mangoes, mangosteens, guavas	2016	2016	tonnes	2	R	Estimated data using trading partners database
TP	Crops and livestock products	8	Antigua and Barbuda	5610	Import Quantity	571	Mangoes, mangosteens, guavas	2016	2016	tonnes	1		Official data
TP	Crops and livestock products	250	Democratic Republic of the Congo	5610	Import Quantity	571	Mangoes, mangosteens, guavas	2016	2016	tonnes	1	R	Estimated data using trading partners database
TP	Crops and livestock products	109	Jamaica	5610	Import Quantity	571	Mangoes, mangosteens, guavas	2016	2016	tonnes	1		Official data
TP	Crops and livestock products	144	Mozambique	5610	Import Quantity	571	Mangoes, mangosteens, guavas	2016	2016	tonnes	1	R	Estimated data using trading partners database
TP	Crops and livestock products	193	Sao Tome and Principe	5610	Import Quantity	571	Mangoes, mangosteens, guavas	2016	2016	tonnes	1		Official data
TP	Crops and livestock products	220	Trinidad and Tobago	5610	Import Quantity	571	Mangoes, mangosteens, guavas	2016	2016	tonnes	1	R	Estimated data using trading partners database
TP	Crops and livestock products	213	Turkmenistan	5610	Import Quantity	571	Mangoes, mangosteens, guavas	2016	2016	tonnes	1	R	Estimated data using trading partners database
TP	Crops and livestock products	5	American Samoa	5610	Import Quantity	571	Mangoes, mangosteens, guavas	2016	2016	tonnes	0	R	Estimated data using trading partners database
TP	Crops and livestock products	23	Belize	5610	Import Quantity	571	Mangoes, mangosteens, guavas	2016	2016	tonnes	0		Official data
TP	Crops and livestock products	214	China, Taiwan Province of	5610	Import Quantity	571	Mangoes, mangosteens, guavas	2016	2016	tonnes	0		Official data
TP	Crops and livestock products	46	Congo	5610	Import Quantity	571	Mangoes, mangosteens, guavas	2016	2016	tonnes	0	*	Unofficial figure
TP	Crops and livestock products	47	Cook Islands	5610	Import Quantity	571	Mangoes, mangosteens, guavas	2016	2016	tonnes	0	*	Unofficial figure
TP	Crops and livestock products	58	Ecuador	5610	Import Quantity	571	Mangoes, mangosteens, guavas	2016	2016	tonnes	0		Official data
TP	Crops and livestock products	101	Indonesia	5610	Import Quantity	571	Mangoes, mangosteens, guavas	2016	2016	tonnes	0		Official data
TP	Crops and livestock products	83	Kiribati	5610	Import Quantity	571	Mangoes, mangosteens, guavas	2016	2016	tonnes	0		Official data
TP	Crops and livestock products	129	Madagascar	5610	Import Quantity	571	Mangoes, mangosteens, guavas	2016	2016	tonnes	0		Official data
TP	Crops and livestock products	130	Malawi	5610	Import Quantity	571	Mangoes, mangosteens, guavas	2016	2016	tonnes	0	R	Estimated data using trading partners database
TP	Crops and livestock products	148	Nauru	5610	Import Quantity	571	Mangoes, mangosteens, guavas	2016	2016	tonnes	0	*	Unofficial figure
TP	Crops and livestock products	170	Peru	5610	Import Quantity	571	Mangoes, mangosteens, guavas	2016	2016	tonnes	0		Official data
TP	Crops and livestock products	189	Saint Lucia	5610	Import Quantity	571	Mangoes, mangosteens, guavas	2016	2016	tonnes	0		Official data
TP	Crops and livestock products	25	Solomon Islands	5610	Import Quantity	571	Mangoes, mangosteens, guavas	2016	2016	tonnes	0		Official data
TP	Crops and livestock products	222	Tunisia	5610	Import Quantity	571	Mangoes, mangosteens, guavas	2016	2016	tonnes	0		Official data
TP	Crops and livestock products	155	Vanuatu	5610	Import Quantity	571	Mangoes, mangosteens, guavas	2016	2016	tonnes	0	R	Estimated data using trading partners database
TP	Crops and livestock products	236	Venezuela (Bolivarian Republic of)	5610	Import Quantity	571	Mangoes, mangosteens, guavas	2016	2016	tonnes	0	*	Unofficial figure
TP	Crops and livestock products	138	Mexico	5922	Export Value	571	Mangoes, mangosteens, guavas	2016	2016	1000 US$	378501		Official data
TP	Crops and livestock products	150	Netherlands	5922	Export Value	571	Mangoes, mangosteens, guavas	2016	2016	1000 US$	287245		Official data
TP	Crops and livestock products	100	India	5922	Export Value	571	Mangoes, mangosteens, guavas	2016	2016	1000 US$	202565		Official data
TP	Crops and livestock products	170	Peru	5922	Export Value	571	Mangoes, mangosteens, guavas	2016	2016	1000 US$	197740		Official data
TP	Crops and livestock products	21	Brazil	5922	Export Value	571	Mangoes, mangosteens, guavas	2016	2016	1000 US$	180331		Official data
TP	Crops and livestock products	216	Thailand	5922	Export Value	571	Mangoes, mangosteens, guavas	2016	2016	1000 US$	165849		Official data
TP	Crops and livestock products	203	Spain	5922	Export Value	571	Mangoes, mangosteens, guavas	2016	2016	1000 US$	70429		Official data
TP	Crops and livestock products	171	Philippines	5922	Export Value	571	Mangoes, mangosteens, guavas	2016	2016	1000 US$	66865		Official data
TP	Crops and livestock products	165	Pakistan	5922	Export Value	571	Mangoes, mangosteens, guavas	2016	2016	1000 US$	65835		Official data
TP	Crops and livestock products	58	Ecuador	5922	Export Value	571	Mangoes, mangosteens, guavas	2016	2016	1000 US$	45183		Official data
TP	Crops and livestock products	68	France	5922	Export Value	571	Mangoes, mangosteens, guavas	2016	2016	1000 US$	37846		Official data
TP	Crops and livestock products	105	Israel	5922	Export Value	571	Mangoes, mangosteens, guavas	2016	2016	1000 US$	37040		Official data
TP	Crops and livestock products	107	CÃ´te d'Ivoire	5922	Export Value	571	Mangoes, mangosteens, guavas	2016	2016	1000 US$	33678	R	Estimated data using trading partners database
TP	Crops and livestock products	79	Germany	5922	Export Value	571	Mangoes, mangosteens, guavas	2016	2016	1000 US$	31872		Official data
TP	Crops and livestock products	59	Egypt	5922	Export Value	571	Mangoes, mangosteens, guavas	2016	2016	1000 US$	29770	R	Estimated data using trading partners database
TP	Crops and livestock products	255	Belgium	5922	Export Value	571	Mangoes, mangosteens, guavas	2016	2016	1000 US$	29659		Official data
TP	Crops and livestock products	56	Dominican Republic	5922	Export Value	571	Mangoes, mangosteens, guavas	2016	2016	1000 US$	25466	R	Estimated data using trading partners database
TP	Crops and livestock products	174	Portugal	5922	Export Value	571	Mangoes, mangosteens, guavas	2016	2016	1000 US$	22408		Official data
TP	Crops and livestock products	351	China	5922	Export Value	571	Mangoes, mangosteens, guavas	2016	2016	1000 US$	19800	A	Aggregate, may include official, semi-official, estimated or calculated data
TP	Crops and livestock products	233	Burkina Faso	5922	Export Value	571	Mangoes, mangosteens, guavas	2016	2016	1000 US$	14053		Official data
TP	Crops and livestock products	133	Mali	5922	Export Value	571	Mangoes, mangosteens, guavas	2016	2016	1000 US$	13757		Official data
TP	Crops and livestock products	114	Kenya	5922	Export Value	571	Mangoes, mangosteens, guavas	2016	2016	1000 US$	11839	R	Estimated data using trading partners database
TP	Crops and livestock products	89	Guatemala	5922	Export Value	571	Mangoes, mangosteens, guavas	2016	2016	1000 US$	10616	R	Estimated data using trading partners database
TP	Crops and livestock products	96	China, Hong Kong SAR	5922	Export Value	571	Mangoes, mangosteens, guavas	2016	2016	1000 US$	10185		Official data
TP	Crops and livestock products	214	China, Taiwan Province of	5922	Export Value	571	Mangoes, mangosteens, guavas	2016	2016	1000 US$	9616		Official data
TP	Crops and livestock products	93	Haiti	5922	Export Value	571	Mangoes, mangosteens, guavas	2016	2016	1000 US$	8751	R	Estimated data using trading partners database
TP	Crops and livestock products	131	Malaysia	5922	Export Value	571	Mangoes, mangosteens, guavas	2016	2016	1000 US$	8707		Official data
TP	Crops and livestock products	48	Costa Rica	5922	Export Value	571	Mangoes, mangosteens, guavas	2016	2016	1000 US$	5209		Official data
TP	Crops and livestock products	225	United Arab Emirates	5922	Export Value	571	Mangoes, mangosteens, guavas	2016	2016	1000 US$	4453		Official data
TP	Crops and livestock products	157	Nicaragua	5922	Export Value	571	Mangoes, mangosteens, guavas	2016	2016	1000 US$	4215	R	Estimated data using trading partners database
TP	Crops and livestock products	229	United Kingdom	5922	Export Value	571	Mangoes, mangosteens, guavas	2016	2016	1000 US$	3741		Official data
TP	Crops and livestock products	249	Yemen	5922	Export Value	571	Mangoes, mangosteens, guavas	2016	2016	1000 US$	3693	R	Estimated data using trading partners database
TP	Crops and livestock products	237	Viet Nam	5922	Export Value	571	Mangoes, mangosteens, guavas	2016	2016	1000 US$	3525	R	Estimated data using trading partners database
TP	Crops and livestock products	11	Austria	5922	Export Value	571	Mangoes, mangosteens, guavas	2016	2016	1000 US$	3050		Official data
TP	Crops and livestock products	106	Italy	5922	Export Value	571	Mangoes, mangosteens, guavas	2016	2016	1000 US$	2525		Official data
TP	Crops and livestock products	198	Slovenia	5922	Export Value	571	Mangoes, mangosteens, guavas	2016	2016	1000 US$	2515		Official data
TP	Crops and livestock products	44	Colombia	5922	Export Value	571	Mangoes, mangosteens, guavas	2016	2016	1000 US$	2313		Official data
TP	Crops and livestock products	81	Ghana	5922	Export Value	571	Mangoes, mangosteens, guavas	2016	2016	1000 US$	2223		Official data
TP	Crops and livestock products	167	Czechia	5922	Export Value	571	Mangoes, mangosteens, guavas	2016	2016	1000 US$	2208		Official data
TP	Crops and livestock products	256	Luxembourg	5922	Export Value	571	Mangoes, mangosteens, guavas	2016	2016	1000 US$	2090		Official data
TP	Crops and livestock products	200	Singapore	5922	Export Value	571	Mangoes, mangosteens, guavas	2016	2016	1000 US$	1743		Official data
TP	Crops and livestock products	54	Denmark	5922	Export Value	571	Mangoes, mangosteens, guavas	2016	2016	1000 US$	1655		Official data
TP	Crops and livestock products	173	Poland	5922	Export Value	571	Mangoes, mangosteens, guavas	2016	2016	1000 US$	1291		Official data
TP	Crops and livestock products	126	Lithuania	5922	Export Value	571	Mangoes, mangosteens, guavas	2016	2016	1000 US$	1233		Official data
TP	Crops and livestock products	32	Cameroon	5922	Export Value	571	Mangoes, mangosteens, guavas	2016	2016	1000 US$	1208	R	Estimated data using trading partners database
TP	Crops and livestock products	236	Venezuela (Bolivarian Republic of)	5922	Export Value	571	Mangoes, mangosteens, guavas	2016	2016	1000 US$	1138	R	Estimated data using trading partners database
TP	Crops and livestock products	109	Jamaica	5922	Export Value	571	Mangoes, mangosteens, guavas	2016	2016	1000 US$	976		Official data
TP	Crops and livestock products	299	Occupied Palestinian Territory	5922	Export Value	571	Mangoes, mangosteens, guavas	2016	2016	1000 US$	916	R	Estimated data using trading partners database
TP	Crops and livestock products	115	Cambodia	5922	Export Value	571	Mangoes, mangosteens, guavas	2016	2016	1000 US$	825		Official data
TP	Crops and livestock products	16	Bangladesh	5922	Export Value	571	Mangoes, mangosteens, guavas	2016	2016	1000 US$	654	R	Estimated data using trading partners database
TP	Crops and livestock products	101	Indonesia	5922	Export Value	571	Mangoes, mangosteens, guavas	2016	2016	1000 US$	638		Official data
TP	Crops and livestock products	211	Switzerland	5922	Export Value	571	Mangoes, mangosteens, guavas	2016	2016	1000 US$	620		Official data
TP	Crops and livestock products	238	Ethiopia	5922	Export Value	571	Mangoes, mangosteens, guavas	2016	2016	1000 US$	566		Official data
TP	Crops and livestock products	90	Guinea	5922	Export Value	571	Mangoes, mangosteens, guavas	2016	2016	1000 US$	556	R	Estimated data using trading partners database
TP	Crops and livestock products	221	Oman	5922	Export Value	571	Mangoes, mangosteens, guavas	2016	2016	1000 US$	511		Official data
TP	Crops and livestock products	276	Sudan	5922	Export Value	571	Mangoes, mangosteens, guavas	2016	2016	1000 US$	470	R	Estimated data using trading partners database
TP	Crops and livestock products	129	Madagascar	5922	Export Value	571	Mangoes, mangosteens, guavas	2016	2016	1000 US$	438		Official data
TP	Crops and livestock products	120	Lao People's Democratic Republic	5922	Export Value	571	Mangoes, mangosteens, guavas	2016	2016	1000 US$	430	R	Estimated data using trading partners database
TP	Crops and livestock products	38	Sri Lanka	5922	Export Value	571	Mangoes, mangosteens, guavas	2016	2016	1000 US$	408		Official data
TP	Crops and livestock products	91	Guyana	5922	Export Value	571	Mangoes, mangosteens, guavas	2016	2016	1000 US$	330		Official data
TP	Crops and livestock products	97	Hungary	5922	Export Value	571	Mangoes, mangosteens, guavas	2016	2016	1000 US$	324		Official data
TP	Crops and livestock products	84	Greece	5922	Export Value	571	Mangoes, mangosteens, guavas	2016	2016	1000 US$	224		Official data
TP	Crops and livestock products	28	Myanmar	5922	Export Value	571	Mangoes, mangosteens, guavas	2016	2016	1000 US$	200	R	Estimated data using trading partners database
TP	Crops and livestock products	226	Uganda	5922	Export Value	571	Mangoes, mangosteens, guavas	2016	2016	1000 US$	156	R	Estimated data using trading partners database
TP	Crops and livestock products	143	Morocco	5922	Export Value	571	Mangoes, mangosteens, guavas	2016	2016	1000 US$	154		Official data
TP	Crops and livestock products	104	Ireland	5922	Export Value	571	Mangoes, mangosteens, guavas	2016	2016	1000 US$	126		Official data
TP	Crops and livestock products	191	Saint Vincent and the Grenadines	5922	Export Value	571	Mangoes, mangosteens, guavas	2016	2016	1000 US$	102	R	Estimated data using trading partners database
TP	Crops and livestock products	61	Equatorial Guinea	5922	Export Value	571	Mangoes, mangosteens, guavas	2016	2016	1000 US$	91	*	Unofficial figure
TP	Crops and livestock products	210	Sweden	5922	Export Value	571	Mangoes, mangosteens, guavas	2016	2016	1000 US$	90		Official data
TP	Crops and livestock products	86	Grenada	5922	Export Value	571	Mangoes, mangosteens, guavas	2016	2016	1000 US$	83	*	Unofficial figure
TP	Crops and livestock products	66	Fiji	5922	Export Value	571	Mangoes, mangosteens, guavas	2016	2016	1000 US$	68		Official data
TP	Crops and livestock products	189	Saint Lucia	5922	Export Value	571	Mangoes, mangosteens, guavas	2016	2016	1000 US$	64		Official data
TP	Crops and livestock products	9	Argentina	5922	Export Value	571	Mangoes, mangosteens, guavas	2016	2016	1000 US$	58		Official data
TP	Crops and livestock products	112	Jordan	5922	Export Value	571	Mangoes, mangosteens, guavas	2016	2016	1000 US$	45		Official data
TP	Crops and livestock products	194	Saudi Arabia	5922	Export Value	571	Mangoes, mangosteens, guavas	2016	2016	1000 US$	44	R	Estimated data using trading partners database
TP	Crops and livestock products	199	Slovakia	5922	Export Value	571	Mangoes, mangosteens, guavas	2016	2016	1000 US$	42		Official data
TP	Crops and livestock products	13	Bahrain	5922	Export Value	571	Mangoes, mangosteens, guavas	2016	2016	1000 US$	39		Official data
TP	Crops and livestock products	207	Suriname	5922	Export Value	571	Mangoes, mangosteens, guavas	2016	2016	1000 US$	37	*	Unofficial figure
TP	Crops and livestock products	67	Finland	5922	Export Value	571	Mangoes, mangosteens, guavas	2016	2016	1000 US$	33		Official data
TP	Crops and livestock products	49	Cuba	5922	Export Value	571	Mangoes, mangosteens, guavas	2016	2016	1000 US$	32	R	Estimated data using trading partners database
TP	Crops and livestock products	175	Guinea-Bissau	5922	Export Value	571	Mangoes, mangosteens, guavas	2016	2016	1000 US$	32	*	Unofficial figure
TP	Crops and livestock products	223	Turkey	5922	Export Value	571	Mangoes, mangosteens, guavas	2016	2016	1000 US$	32		Official data
TP	Crops and livestock products	217	Togo	5922	Export Value	571	Mangoes, mangosteens, guavas	2016	2016	1000 US$	31		Official data
TP	Crops and livestock products	102	Iran (Islamic Republic of)	5922	Export Value	571	Mangoes, mangosteens, guavas	2016	2016	1000 US$	30	R	Estimated data using trading partners database
TP	Crops and livestock products	75	Gambia	5922	Export Value	571	Mangoes, mangosteens, guavas	2016	2016	1000 US$	27		Official data
TP	Crops and livestock products	147	Namibia	5922	Export Value	571	Mangoes, mangosteens, guavas	2016	2016	1000 US$	26		Official data
TP	Crops and livestock products	95	Honduras	5922	Export Value	571	Mangoes, mangosteens, guavas	2016	2016	1000 US$	24		Official data
TP	Crops and livestock products	144	Mozambique	5922	Export Value	571	Mangoes, mangosteens, guavas	2016	2016	1000 US$	23	*	Unofficial figure
TP	Crops and livestock products	7	Angola	5922	Export Value	571	Mangoes, mangosteens, guavas	2016	2016	1000 US$	16	*	Unofficial figure
TP	Crops and livestock products	121	Lebanon	5922	Export Value	571	Mangoes, mangosteens, guavas	2016	2016	1000 US$	15		Official data
TP	Crops and livestock products	162	Norway	5922	Export Value	571	Mangoes, mangosteens, guavas	2016	2016	1000 US$	12		Official data
TP	Crops and livestock products	50	Cyprus	5922	Export Value	571	Mangoes, mangosteens, guavas	2016	2016	1000 US$	11		Official data
TP	Crops and livestock products	166	Panama	5922	Export Value	571	Mangoes, mangosteens, guavas	2016	2016	1000 US$	11	R	Estimated data using trading partners database
TP	Crops and livestock products	185	Russian Federation	5922	Export Value	571	Mangoes, mangosteens, guavas	2016	2016	1000 US$	11		Official data
TP	Crops and livestock products	63	Estonia	5922	Export Value	571	Mangoes, mangosteens, guavas	2016	2016	1000 US$	8		Official data
TP	Crops and livestock products	73	Georgia	5922	Export Value	571	Mangoes, mangosteens, guavas	2016	2016	1000 US$	8		Official data
TP	Crops and livestock products	12	Bahamas	5922	Export Value	571	Mangoes, mangosteens, guavas	2016	2016	1000 US$	7	*	Unofficial figure
TP	Crops and livestock products	29	Burundi	5922	Export Value	571	Mangoes, mangosteens, guavas	2016	2016	1000 US$	7	*	Unofficial figure
TP	Crops and livestock products	27	Bulgaria	5922	Export Value	571	Mangoes, mangosteens, guavas	2016	2016	1000 US$	6		Official data
TP	Crops and livestock products	183	Romania	5922	Export Value	571	Mangoes, mangosteens, guavas	2016	2016	1000 US$	6		Official data
TP	Crops and livestock products	251	Zambia	5922	Export Value	571	Mangoes, mangosteens, guavas	2016	2016	1000 US$	6	*	Unofficial figure
TP	Crops and livestock products	57	Belarus	5922	Export Value	571	Mangoes, mangosteens, guavas	2016	2016	1000 US$	5		Official data
TP	Crops and livestock products	55	Dominica	5922	Export Value	571	Mangoes, mangosteens, guavas	2016	2016	1000 US$	5	R	Estimated data using trading partners database
TP	Crops and livestock products	118	Kuwait	5922	Export Value	571	Mangoes, mangosteens, guavas	2016	2016	1000 US$	4		Official data
TP	Crops and livestock products	130	Malawi	5922	Export Value	571	Mangoes, mangosteens, guavas	2016	2016	1000 US$	4	R	Estimated data using trading partners database
TP	Crops and livestock products	234	Uruguay	5922	Export Value	571	Mangoes, mangosteens, guavas	2016	2016	1000 US$	4		Official data
TP	Crops and livestock products	70	French Polynesia	5922	Export Value	571	Mangoes, mangosteens, guavas	2016	2016	1000 US$	3	R	Estimated data using trading partners database
TP	Crops and livestock products	159	Nigeria	5922	Export Value	571	Mangoes, mangosteens, guavas	2016	2016	1000 US$	3	R	Estimated data using trading partners database
TP	Crops and livestock products	117	Republic of Korea	5922	Export Value	571	Mangoes, mangosteens, guavas	2016	2016	1000 US$	3		Official data
TP	Crops and livestock products	36	Cayman Islands	5922	Export Value	571	Mangoes, mangosteens, guavas	2016	2016	1000 US$	1	*	Unofficial figure
TP	Crops and livestock products	37	Central African Republic	5922	Export Value	571	Mangoes, mangosteens, guavas	2016	2016	1000 US$	1	*	Unofficial figure
TP	Crops and livestock products	98	Croatia	5922	Export Value	571	Mangoes, mangosteens, guavas	2016	2016	1000 US$	1		Official data
TP	Crops and livestock products	74	Gabon	5922	Export Value	571	Mangoes, mangosteens, guavas	2016	2016	1000 US$	1	*	Unofficial figure
TP	Crops and livestock products	244	Samoa	5922	Export Value	571	Mangoes, mangosteens, guavas	2016	2016	1000 US$	1		Official data
TP	Crops and livestock products	272	Serbia	5922	Export Value	571	Mangoes, mangosteens, guavas	2016	2016	1000 US$	1		Official data
TP	Crops and livestock products	52	Azerbaijan	5922	Export Value	571	Mangoes, mangosteens, guavas	2016	2016	1000 US$	0	*	Unofficial figure
TP	Crops and livestock products	14	Barbados	5922	Export Value	571	Mangoes, mangosteens, guavas	2016	2016	1000 US$	0		Official data
TP	Crops and livestock products	23	Belize	5922	Export Value	571	Mangoes, mangosteens, guavas	2016	2016	1000 US$	0	*	Unofficial figure
TP	Crops and livestock products	250	Democratic Republic of the Congo	5922	Export Value	571	Mangoes, mangosteens, guavas	2016	2016	1000 US$	0	*	Unofficial figure
TP	Crops and livestock products	60	El Salvador	5922	Export Value	571	Mangoes, mangosteens, guavas	2016	2016	1000 US$	0		Official data
TP	Crops and livestock products	108	Kazakhstan	5922	Export Value	571	Mangoes, mangosteens, guavas	2016	2016	1000 US$	0		Official data
TP	Crops and livestock products	149	Nepal	5922	Export Value	571	Mangoes, mangosteens, guavas	2016	2016	1000 US$	0	*	Unofficial figure
TP	Crops and livestock products	184	Rwanda	5922	Export Value	571	Mangoes, mangosteens, guavas	2016	2016	1000 US$	0	*	Unofficial figure
TP	Crops and livestock products	193	Sao Tome and Principe	5922	Export Value	571	Mangoes, mangosteens, guavas	2016	2016	1000 US$	0		Official data
TP	Crops and livestock products	197	Sierra Leone	5922	Export Value	571	Mangoes, mangosteens, guavas	2016	2016	1000 US$	0	*	Unofficial figure
TP	Crops and livestock products	208	Tajikistan	5922	Export Value	571	Mangoes, mangosteens, guavas	2016	2016	1000 US$	0	*	Unofficial figure
TP	Crops and livestock products	215	United Republic of Tanzania	5922	Export Value	571	Mangoes, mangosteens, guavas	2016	2016	1000 US$	0		Official data
TP	Crops and livestock products	138	Mexico	5910	Export Quantity	571	Mangoes, mangosteens, guavas	2016	2016	tonnes	369314		Official data
TP	Crops and livestock products	100	India	5910	Export Quantity	571	Mangoes, mangosteens, guavas	2016	2016	tonnes	193383		Official data
TP	Crops and livestock products	216	Thailand	5910	Export Quantity	571	Mangoes, mangosteens, guavas	2016	2016	tonnes	183290		Official data
TP	Crops and livestock products	170	Peru	5910	Export Quantity	571	Mangoes, mangosteens, guavas	2016	2016	tonnes	157070		Official data
TP	Crops and livestock products	21	Brazil	5910	Export Quantity	571	Mangoes, mangosteens, guavas	2016	2016	tonnes	154383		Official data
TP	Crops and livestock products	150	Netherlands	5910	Export Quantity	571	Mangoes, mangosteens, guavas	2016	2016	tonnes	139982		Official data
TP	Crops and livestock products	165	Pakistan	5910	Export Quantity	571	Mangoes, mangosteens, guavas	2016	2016	tonnes	82658		Official data
TP	Crops and livestock products	58	Ecuador	5910	Export Quantity	571	Mangoes, mangosteens, guavas	2016	2016	tonnes	63163		Official data
TP	Crops and livestock products	203	Spain	5910	Export Quantity	571	Mangoes, mangosteens, guavas	2016	2016	tonnes	34185		Official data
TP	Crops and livestock products	107	CÃ´te d'Ivoire	5910	Export Quantity	571	Mangoes, mangosteens, guavas	2016	2016	tonnes	32412	R	Estimated data using trading partners database
TP	Crops and livestock products	59	Egypt	5910	Export Quantity	571	Mangoes, mangosteens, guavas	2016	2016	tonnes	26175	R	Estimated data using trading partners database
TP	Crops and livestock products	171	Philippines	5910	Export Quantity	571	Mangoes, mangosteens, guavas	2016	2016	tonnes	20618		Official data
TP	Crops and livestock products	133	Mali	5910	Export Quantity	571	Mangoes, mangosteens, guavas	2016	2016	tonnes	20571		Official data
TP	Crops and livestock products	68	France	5910	Export Quantity	571	Mangoes, mangosteens, guavas	2016	2016	tonnes	18971		Official data
TP	Crops and livestock products	255	Belgium	5910	Export Quantity	571	Mangoes, mangosteens, guavas	2016	2016	tonnes	17801		Official data
TP	Crops and livestock products	105	Israel	5910	Export Quantity	571	Mangoes, mangosteens, guavas	2016	2016	tonnes	17521	Im	FAO data based on imputation methodology
TP	Crops and livestock products	56	Dominican Republic	5910	Export Quantity	571	Mangoes, mangosteens, guavas	2016	2016	tonnes	16827	R	Estimated data using trading partners database
TP	Crops and livestock products	89	Guatemala	5910	Export Quantity	571	Mangoes, mangosteens, guavas	2016	2016	tonnes	14582	R	Estimated data using trading partners database
TP	Crops and livestock products	174	Portugal	5910	Export Quantity	571	Mangoes, mangosteens, guavas	2016	2016	tonnes	10915		Official data
TP	Crops and livestock products	131	Malaysia	5910	Export Quantity	571	Mangoes, mangosteens, guavas	2016	2016	tonnes	10912		Official data
TP	Crops and livestock products	233	Burkina Faso	5910	Export Quantity	571	Mangoes, mangosteens, guavas	2016	2016	tonnes	10334		Official data
TP	Crops and livestock products	79	Germany	5910	Export Quantity	571	Mangoes, mangosteens, guavas	2016	2016	tonnes	10307		Official data
TP	Crops and livestock products	114	Kenya	5910	Export Quantity	571	Mangoes, mangosteens, guavas	2016	2016	tonnes	8890	R	Estimated data using trading partners database
TP	Crops and livestock products	225	United Arab Emirates	5910	Export Quantity	571	Mangoes, mangosteens, guavas	2016	2016	tonnes	7941		Official data
TP	Crops and livestock products	93	Haiti	5910	Export Quantity	571	Mangoes, mangosteens, guavas	2016	2016	tonnes	7045	R	Estimated data using trading partners database
TP	Crops and livestock products	48	Costa Rica	5910	Export Quantity	571	Mangoes, mangosteens, guavas	2016	2016	tonnes	5495		Official data
TP	Crops and livestock products	249	Yemen	5910	Export Quantity	571	Mangoes, mangosteens, guavas	2016	2016	tonnes	5167	R	Estimated data using trading partners database
TP	Crops and livestock products	157	Nicaragua	5910	Export Quantity	571	Mangoes, mangosteens, guavas	2016	2016	tonnes	5107	R	Estimated data using trading partners database
TP	Crops and livestock products	351	China	5910	Export Quantity	571	Mangoes, mangosteens, guavas	2016	2016	tonnes	4397	A	Aggregate, may include official, semi-official, estimated or calculated data
TP	Crops and livestock products	96	China, Hong Kong SAR	5910	Export Quantity	571	Mangoes, mangosteens, guavas	2016	2016	tonnes	2874		Official data
TP	Crops and livestock products	237	Viet Nam	5910	Export Quantity	571	Mangoes, mangosteens, guavas	2016	2016	tonnes	2351	R	Estimated data using trading partners database
TP	Crops and livestock products	238	Ethiopia	5910	Export Quantity	571	Mangoes, mangosteens, guavas	2016	2016	tonnes	1960		Official data
TP	Crops and livestock products	91	Guyana	5910	Export Quantity	571	Mangoes, mangosteens, guavas	2016	2016	tonnes	1572		Official data
TP	Crops and livestock products	214	China, Taiwan Province of	5910	Export Quantity	571	Mangoes, mangosteens, guavas	2016	2016	tonnes	1523		Official data
TP	Crops and livestock products	198	Slovenia	5910	Export Quantity	571	Mangoes, mangosteens, guavas	2016	2016	tonnes	1303		Official data
TP	Crops and livestock products	126	Lithuania	5910	Export Quantity	571	Mangoes, mangosteens, guavas	2016	2016	tonnes	1185		Official data
TP	Crops and livestock products	229	United Kingdom	5910	Export Quantity	571	Mangoes, mangosteens, guavas	2016	2016	tonnes	1176		Official data
TP	Crops and livestock products	256	Luxembourg	5910	Export Quantity	571	Mangoes, mangosteens, guavas	2016	2016	tonnes	926		Official data
TP	Crops and livestock products	44	Colombia	5910	Export Quantity	571	Mangoes, mangosteens, guavas	2016	2016	tonnes	922		Official data
TP	Crops and livestock products	167	Czechia	5910	Export Quantity	571	Mangoes, mangosteens, guavas	2016	2016	tonnes	903		Official data
TP	Crops and livestock products	221	Oman	5910	Export Quantity	571	Mangoes, mangosteens, guavas	2016	2016	tonnes	837		Official data
TP	Crops and livestock products	299	Occupied Palestinian Territory	5910	Export Quantity	571	Mangoes, mangosteens, guavas	2016	2016	tonnes	728	R	Estimated data using trading partners database
TP	Crops and livestock products	11	Austria	5910	Export Quantity	571	Mangoes, mangosteens, guavas	2016	2016	tonnes	675		Official data
TP	Crops and livestock products	81	Ghana	5910	Export Quantity	571	Mangoes, mangosteens, guavas	2016	2016	tonnes	606		Official data
TP	Crops and livestock products	173	Poland	5910	Export Quantity	571	Mangoes, mangosteens, guavas	2016	2016	tonnes	597		Official data
TP	Crops and livestock products	106	Italy	5910	Export Quantity	571	Mangoes, mangosteens, guavas	2016	2016	tonnes	563		Official data
TP	Crops and livestock products	236	Venezuela (Bolivarian Republic of)	5910	Export Quantity	571	Mangoes, mangosteens, guavas	2016	2016	tonnes	526	R	Estimated data using trading partners database
TP	Crops and livestock products	32	Cameroon	5910	Export Quantity	571	Mangoes, mangosteens, guavas	2016	2016	tonnes	518	R	Estimated data using trading partners database
TP	Crops and livestock products	90	Guinea	5910	Export Quantity	571	Mangoes, mangosteens, guavas	2016	2016	tonnes	501	R	Estimated data using trading partners database
TP	Crops and livestock products	109	Jamaica	5910	Export Quantity	571	Mangoes, mangosteens, guavas	2016	2016	tonnes	478		Official data
TP	Crops and livestock products	101	Indonesia	5910	Export Quantity	571	Mangoes, mangosteens, guavas	2016	2016	tonnes	473		Official data
TP	Crops and livestock products	200	Singapore	5910	Export Quantity	571	Mangoes, mangosteens, guavas	2016	2016	tonnes	344		Official data
TP	Crops and livestock products	115	Cambodia	5910	Export Quantity	571	Mangoes, mangosteens, guavas	2016	2016	tonnes	332		Official data
TP	Crops and livestock products	276	Sudan	5910	Export Quantity	571	Mangoes, mangosteens, guavas	2016	2016	tonnes	289	R	Estimated data using trading partners database
TP	Crops and livestock products	75	Gambia	5910	Export Quantity	571	Mangoes, mangosteens, guavas	2016	2016	tonnes	270		Official data
TP	Crops and livestock products	54	Denmark	5910	Export Quantity	571	Mangoes, mangosteens, guavas	2016	2016	tonnes	247		Official data
TP	Crops and livestock products	129	Madagascar	5910	Export Quantity	571	Mangoes, mangosteens, guavas	2016	2016	tonnes	228		Official data
TP	Crops and livestock products	16	Bangladesh	5910	Export Quantity	571	Mangoes, mangosteens, guavas	2016	2016	tonnes	220	R	Estimated data using trading partners database
TP	Crops and livestock products	84	Greece	5910	Export Quantity	571	Mangoes, mangosteens, guavas	2016	2016	tonnes	185		Official data
TP	Crops and livestock products	97	Hungary	5910	Export Quantity	571	Mangoes, mangosteens, guavas	2016	2016	tonnes	147		Official data
TP	Crops and livestock products	191	Saint Vincent and the Grenadines	5910	Export Quantity	571	Mangoes, mangosteens, guavas	2016	2016	tonnes	132	R	Estimated data using trading partners database
TP	Crops and livestock products	38	Sri Lanka	5910	Export Quantity	571	Mangoes, mangosteens, guavas	2016	2016	tonnes	107		Official data
TP	Crops and livestock products	61	Equatorial Guinea	5910	Export Quantity	571	Mangoes, mangosteens, guavas	2016	2016	tonnes	91	*	Unofficial figure
TP	Crops and livestock products	28	Myanmar	5910	Export Quantity	571	Mangoes, mangosteens, guavas	2016	2016	tonnes	91	R	Estimated data using trading partners database
TP	Crops and livestock products	189	Saint Lucia	5910	Export Quantity	571	Mangoes, mangosteens, guavas	2016	2016	tonnes	82		Official data
TP	Crops and livestock products	211	Switzerland	5910	Export Quantity	571	Mangoes, mangosteens, guavas	2016	2016	tonnes	81		Official data
TP	Crops and livestock products	120	Lao People's Democratic Republic	5910	Export Quantity	571	Mangoes, mangosteens, guavas	2016	2016	tonnes	79	R	Estimated data using trading partners database
TP	Crops and livestock products	7	Angola	5910	Export Quantity	571	Mangoes, mangosteens, guavas	2016	2016	tonnes	78	*	Unofficial figure
TP	Crops and livestock products	143	Morocco	5910	Export Quantity	571	Mangoes, mangosteens, guavas	2016	2016	tonnes	78		Official data
TP	Crops and livestock products	226	Uganda	5910	Export Quantity	571	Mangoes, mangosteens, guavas	2016	2016	tonnes	74	R	Estimated data using trading partners database
TP	Crops and livestock products	147	Namibia	5910	Export Quantity	571	Mangoes, mangosteens, guavas	2016	2016	tonnes	71		Official data
TP	Crops and livestock products	13	Bahrain	5910	Export Quantity	571	Mangoes, mangosteens, guavas	2016	2016	tonnes	70		Official data
TP	Crops and livestock products	194	Saudi Arabia	5910	Export Quantity	571	Mangoes, mangosteens, guavas	2016	2016	tonnes	66	R	Estimated data using trading partners database
TP	Crops and livestock products	104	Ireland	5910	Export Quantity	571	Mangoes, mangosteens, guavas	2016	2016	tonnes	63		Official data
TP	Crops and livestock products	251	Zambia	5910	Export Quantity	571	Mangoes, mangosteens, guavas	2016	2016	tonnes	52	*	Unofficial figure
TP	Crops and livestock products	86	Grenada	5910	Export Quantity	571	Mangoes, mangosteens, guavas	2016	2016	tonnes	46	*	Unofficial figure
TP	Crops and livestock products	210	Sweden	5910	Export Quantity	571	Mangoes, mangosteens, guavas	2016	2016	tonnes	45		Official data
TP	Crops and livestock products	95	Honduras	5910	Export Quantity	571	Mangoes, mangosteens, guavas	2016	2016	tonnes	44		Official data
TP	Crops and livestock products	175	Guinea-Bissau	5910	Export Quantity	571	Mangoes, mangosteens, guavas	2016	2016	tonnes	38	*	Unofficial figure
TP	Crops and livestock products	66	Fiji	5910	Export Quantity	571	Mangoes, mangosteens, guavas	2016	2016	tonnes	30		Official data
TP	Crops and livestock products	9	Argentina	5910	Export Quantity	571	Mangoes, mangosteens, guavas	2016	2016	tonnes	23		Official data
TP	Crops and livestock products	112	Jordan	5910	Export Quantity	571	Mangoes, mangosteens, guavas	2016	2016	tonnes	23		Official data
TP	Crops and livestock products	166	Panama	5910	Export Quantity	571	Mangoes, mangosteens, guavas	2016	2016	tonnes	23	R	Estimated data using trading partners database
TP	Crops and livestock products	57	Belarus	5910	Export Quantity	571	Mangoes, mangosteens, guavas	2016	2016	tonnes	22		Official data
TP	Crops and livestock products	67	Finland	5910	Export Quantity	571	Mangoes, mangosteens, guavas	2016	2016	tonnes	15		Official data
TP	Crops and livestock products	118	Kuwait	5910	Export Quantity	571	Mangoes, mangosteens, guavas	2016	2016	tonnes	15		Official data
TP	Crops and livestock products	207	Suriname	5910	Export Quantity	571	Mangoes, mangosteens, guavas	2016	2016	tonnes	15	*	Unofficial figure
TP	Crops and livestock products	49	Cuba	5910	Export Quantity	571	Mangoes, mangosteens, guavas	2016	2016	tonnes	13	R	Estimated data using trading partners database
TP	Crops and livestock products	55	Dominica	5910	Export Quantity	571	Mangoes, mangosteens, guavas	2016	2016	tonnes	8	R	Estimated data using trading partners database
TP	Crops and livestock products	223	Turkey	5910	Export Quantity	571	Mangoes, mangosteens, guavas	2016	2016	tonnes	8		Official data
TP	Crops and livestock products	185	Russian Federation	5910	Export Quantity	571	Mangoes, mangosteens, guavas	2016	2016	tonnes	6		Official data
TP	Crops and livestock products	102	Iran (Islamic Republic of)	5910	Export Quantity	571	Mangoes, mangosteens, guavas	2016	2016	tonnes	5	R	Estimated data using trading partners database
TP	Crops and livestock products	121	Lebanon	5910	Export Quantity	571	Mangoes, mangosteens, guavas	2016	2016	tonnes	5		Official data
TP	Crops and livestock products	162	Norway	5910	Export Quantity	571	Mangoes, mangosteens, guavas	2016	2016	tonnes	5		Official data
TP	Crops and livestock products	199	Slovakia	5910	Export Quantity	571	Mangoes, mangosteens, guavas	2016	2016	tonnes	5		Official data
TP	Crops and livestock products	50	Cyprus	5910	Export Quantity	571	Mangoes, mangosteens, guavas	2016	2016	tonnes	4		Official data
TP	Crops and livestock products	12	Bahamas	5910	Export Quantity	571	Mangoes, mangosteens, guavas	2016	2016	tonnes	3	*	Unofficial figure
TP	Crops and livestock products	29	Burundi	5910	Export Quantity	571	Mangoes, mangosteens, guavas	2016	2016	tonnes	3	*	Unofficial figure
TP	Crops and livestock products	70	French Polynesia	5910	Export Quantity	571	Mangoes, mangosteens, guavas	2016	2016	tonnes	3	R	Estimated data using trading partners database
TP	Crops and livestock products	73	Georgia	5910	Export Quantity	571	Mangoes, mangosteens, guavas	2016	2016	tonnes	3		Official data
TP	Crops and livestock products	130	Malawi	5910	Export Quantity	571	Mangoes, mangosteens, guavas	2016	2016	tonnes	2	R	Estimated data using trading partners database
TP	Crops and livestock products	183	Romania	5910	Export Quantity	571	Mangoes, mangosteens, guavas	2016	2016	tonnes	2		Official data
TP	Crops and livestock products	217	Togo	5910	Export Quantity	571	Mangoes, mangosteens, guavas	2016	2016	tonnes	2		Official data
TP	Crops and livestock products	27	Bulgaria	5910	Export Quantity	571	Mangoes, mangosteens, guavas	2016	2016	tonnes	1		Official data
TP	Crops and livestock products	36	Cayman Islands	5910	Export Quantity	571	Mangoes, mangosteens, guavas	2016	2016	tonnes	1	*	Unofficial figure
TP	Crops and livestock products	37	Central African Republic	5910	Export Quantity	571	Mangoes, mangosteens, guavas	2016	2016	tonnes	1	*	Unofficial figure
TP	Crops and livestock products	74	Gabon	5910	Export Quantity	571	Mangoes, mangosteens, guavas	2016	2016	tonnes	1	*	Unofficial figure
TP	Crops and livestock products	108	Kazakhstan	5910	Export Quantity	571	Mangoes, mangosteens, guavas	2016	2016	tonnes	1		Official data
TP	Crops and livestock products	144	Mozambique	5910	Export Quantity	571	Mangoes, mangosteens, guavas	2016	2016	tonnes	1	*	Unofficial figure
TP	Crops and livestock products	159	Nigeria	5910	Export Quantity	571	Mangoes, mangosteens, guavas	2016	2016	tonnes	1	R	Estimated data using trading partners database
TP	Crops and livestock products	272	Serbia	5910	Export Quantity	571	Mangoes, mangosteens, guavas	2016	2016	tonnes	1		Official data
TP	Crops and livestock products	197	Sierra Leone	5910	Export Quantity	571	Mangoes, mangosteens, guavas	2016	2016	tonnes	1	*	Unofficial figure
TP	Crops and livestock products	234	Uruguay	5910	Export Quantity	571	Mangoes, mangosteens, guavas	2016	2016	tonnes	1		Official data
TP	Crops and livestock products	52	Azerbaijan	5910	Export Quantity	571	Mangoes, mangosteens, guavas	2016	2016	tonnes	0	*	Unofficial figure
TP	Crops and livestock products	14	Barbados	5910	Export Quantity	571	Mangoes, mangosteens, guavas	2016	2016	tonnes	0		Official data
TP	Crops and livestock products	23	Belize	5910	Export Quantity	571	Mangoes, mangosteens, guavas	2016	2016	tonnes	0	*	Unofficial figure
TP	Crops and livestock products	98	Croatia	5910	Export Quantity	571	Mangoes, mangosteens, guavas	2016	2016	tonnes	0		Official data
TP	Crops and livestock products	250	Democratic Republic of the Congo	5910	Export Quantity	571	Mangoes, mangosteens, guavas	2016	2016	tonnes	0	*	Unofficial figure
TP	Crops and livestock products	60	El Salvador	5910	Export Quantity	571	Mangoes, mangosteens, guavas	2016	2016	tonnes	0		Official data
TP	Crops and livestock products	63	Estonia	5910	Export Quantity	571	Mangoes, mangosteens, guavas	2016	2016	tonnes	0		Official data
TP	Crops and livestock products	149	Nepal	5910	Export Quantity	571	Mangoes, mangosteens, guavas	2016	2016	tonnes	0	*	Unofficial figure
TP	Crops and livestock products	117	Republic of Korea	5910	Export Quantity	571	Mangoes, mangosteens, guavas	2016	2016	tonnes	0		Official data
TP	Crops and livestock products	184	Rwanda	5910	Export Quantity	571	Mangoes, mangosteens, guavas	2016	2016	tonnes	0	*	Unofficial figure
TP	Crops and livestock products	244	Samoa	5910	Export Quantity	571	Mangoes, mangosteens, guavas	2016	2016	tonnes	0		Official data
TP	Crops and livestock products	193	Sao Tome and Principe	5910	Export Quantity	571	Mangoes, mangosteens, guavas	2016	2016	tonnes	0		Official data
TP	Crops and livestock products	208	Tajikistan	5910	Export Quantity	571	Mangoes, mangosteens, guavas	2016	2016	tonnes	0	*	Unofficial figure
TP	Crops and livestock products	215	United Republic of Tanzania	5910	Export Quantity	571	Mangoes, mangosteens, guavas	2016	2016	tonnes	0		Official data
