# Supplementary material for: Recent updates on metabolite composition and medicinal benefits of mangosteen plant
Source: PeerJ. 2019 Jan 31;7:e6324. doi: 10.7717/peerj.6324 (PMC6368837; doi:10.7717/peerj.6324)
Supplement: Supplemental Information 4 — Statistics were obtained from SCOPUS database on July 2018 by searching “mangosteen AND Garcinia mangostana” in the “Article title, Abstract and Keywords” search field. [file peerj-07-6324-s004.xlsx]

## Sheet: Year
Scopus-598-Analyze-Year
Your query : (TITLE-ABS-KEY(mangosteen AND Garcinia mangostana))
Number of results : 598
YEAR
2018	31
2017	59
2016	60
2015	48
2014	48
2013	62
2012	54
2011	38
2010	36
2009	34
2008	32
2007	23
2006	15
2005	5
2004	6
2003	10
2002	5
2001	3
2000	3
1998	4
1997	5
1996	3
1995	2
1994	3
1993	1
1992	2
1990	3
1988	1
1982	1
1977	1

## Sheet: Countries
Scopus-598-Analyze-Country
Your query : (TITLE-ABS-KEY(mangosteen AND Garcinia mangostana))
Number of results : 598
COUNTRY/TERRITORY
Thailand	184
Indonesia	94
United States	66
Malaysia	62
Japan	55
China	40
India	26
South Korea	22
Australia	21
Brazil	12
Mexico	12
Singapore	12
United Kingdom	11
Others	131
Philippines	9
Poland	9
Taiwan	9
Israel	8
Viet Nam	7
Germany	6
Colombia	5
New Zealand	5
Saudi Arabia	5
Italy	4
Puerto Rico	4
Canada	3
Egypt	3
France	3
Hong Kong	3
Macao	3
Pakistan	3
South Africa	3
Spain	3
Belgium	2
Cambodia	2
Iran	2
Netherlands	2
Switzerland	2
Austria	1
Brunei Darussalam	1
Bulgaria	1
Cuba	1
Czech Republic	1
Denmark	1
Estonia	1
Hungary	1
Iraq	1
Kenya	1
Portugal	1
Sri Lanka	1
Sweden	1
Turkey	1
Undefined	12
